# Supplementary material for: Selective Recovery of Flavanone-Enriched Fractions from Glycyrrhiza Glabra Leaves by Supercritical CO2 Extraction with Neuroprotective Potential
Source: Antioxidants (Basel). 2026 Jul 14;15(7):874. doi: 10.3390/antiox15070874 (PMC13404160; doi:10.3390/antiox15070874)
Supplement: Supplementary file 1 [file antioxidants-15-00874-s001.zip]

Archive with 1 entries (1 files):
- antioxidants-4415727-supplementary.pdf
